# Supplementary material for: Expanding Access to Retinal Imaging Through Patient-Operated Optical Coherence Tomography in a Veterans Affairs Retina Clinic
Source: Bioengineering (Basel). 2026 Jan 5;13(1):61. doi: 10.3390/bioengineering13010061 (PMC12837598; doi:10.3390/bioengineering13010061)
Supplement: Supplementary file 1 [file bioengineering-13-00061-s001.zip]

Archive with 1 entries (1 files):
- bioengineering-4055537-supplementary.pdf
